# Supplementary material for: Combination of azathioprine and prednisolone as a treatment for meningoencephalomyelitis of unknown origin in dogs: 54 cases
Source: J Vet Intern Med. 2026 Jan 21;40(1):aalaf002. doi: 10.1093/jvimsj/aalaf002 (PMC12881960; doi:10.1093/jvimsj/aalaf002)
Supplement: aalaf002_Supplemental_Files [file aalaf002_supplemental_files.zip]

Archive with 2 entries (2 files):
- Supplementary_Material_Figure S1.pdf
- Table_1-cases-reviewed_aalaf002.xlsx
