# Supplementary material for: Combination of azathioprine and prednisolone as a treatment for meningoencephalomyelitis of unknown origin in dogs: 54 cases
Source: J Vet Intern Med. 2026 Jan 21;40(1):aalaf002. doi: 10.1093/jvimsj/aalaf002 (PMC12881960; doi:10.1093/jvimsj/aalaf002)
Supplement: aalaf002_Supplemental_Files [file aalaf002_supplemental_files.zip › Table_1-cases-reviewed_aalaf002.xlsx]

## Sheet: Feuil1
Dog	Breed	Age (months)	Sex	Localisation	Imaging modality/ Type of MRI used	CSF	Infectious screening (Y/N)	Time to censorship or survival (days)	Azathioprine discontinuation (Y/N)	Intention to treat (Y/N)
1	Yorkshire Terrier	26	M	Proencephalon	MRI (1,5T)	Y	Y	1563	N	N
2	Yorkshire Terrier	15	F	Proencephalon	MRI (0,2 T)	Y	Y	1171	N	N
3	Yorkshire Terrier	62	M	Proencephalon and brainstem	MRI (0,2 T)	Y	Y	256	N	N
4	Spitz	45	M	Proencephalon	MRI (1,5T)	Y	Y	85	N	N
5	Yorkshire Terrier	84	F	Proencephalon	MRI (1,5T)	Y	Y	30	N	N
6	Yorkshire Terrier	64	M	Proencephalon	MRI (1,5T)	Y	Y	845	N	N
7	Yokshire Terrier	18	F	Proencephalon	MRI (0,2 T)	Y	N	380	N	N
8	Yorkshire Terrier	20	M	Proencephalon	MRI (1,5T)	Y	Y	313	N	N
9	Yorkshire Terrier	24	M	Cerebellum	MRI (1,5T)	N	N	630	N	N
10	Yorkshire Terrier	48	M	Proencephalon and brainstem	MRI (1,5T)	Y	Y	1697	N	N
11	Yokshire Terrier	48	M	Proencephalon and brainstem	MRI (1,5T)	Y	Y	1289	N	N
12	Yorkshire Terrier	36	M	Proencephalon and cerebellum	MRI (1,5T)	Y	N	2347	Y	N
13	Yorkshire Terrier	48	M	Proencephalon	MRI (1,5T)	Y	N	691	N	N
14	Yorkshire Terrier	20	F	Proencephalon	MRI (1,5T)	Y	N	3356	Y	N
15	West Highland White Terrier	12	M	Proencephalon	MRI (0,2T)	Y	Y	1490	Y	N
16	Maltese Bichon	60	M	Proencephalon and brainstem	MRI (1,5T)	Y	Y	377	N	N
17	Jack Russell Terrier	36	M	Proencephalon	MRI (1,5T)	Y	Y	1211	N	N
18	Pug	36	M	Proencephalon	MRI (1,5T)	Y	Y	308	N	N
19	French Bulldog	60	M	Proencephalon	MRI (1,5T)	Y	Y	501	N	N
20	Maltese Bichon	48	F	Proencephalon	MRI (1,5T)	Y	Y	1497	Y	N
21	Chihuahua	60	F	Proencephalon	MRI (1,5T)	Y	Y	1825	Y	N
22	Staffordshire Bull Terrier	132	F	Proencephalon and brainstem	MRI (1,5T)	Y	N	70	N	N
23	Chihuahua	72	M	Proencephalon	MRI (1,5T)	Y	Y	2045	N	N
24	French Bulldog	58	M	Proencephalon and optic nerves	MRI (1,5T)	Y	Y	2129	N	N
25	Crossbreed	75	M	Brainstem and spinal cord	MRI (1,5T)	Y	Y	1153	N	N
26	Yorkshire Terrier	30	F	Optic nerves and braistem	MRI (1,5T)	Y	Y	554	N	N
27	Border Collie	72	F	Brainstem	MRI (1,5T)	Y	Y	75	N	N
28	Chihuahua	30	M	Brainstem	MRI (1,5T)	Y	N	1140	N	N
29	Yorkshire Terrier	60	F	Proencephalon and brainstem	MRI (1,5T)	Y	Y	878	N	N
30	Spitz	59	F	Brainstem	MRI (1,5T)	Y	Y	99	N	N
31	Pinscher	90	M	Proencephalon	MRI (1,5T)	Y	Y	373	N	N
32	Chihuahua	36	M	Brainstem	MRI (1,5T)	Y	Y	640	N	N
33	Berger Hollandais	48	F	Optic nerves	MRI (1,5T)	Y	N	32	N	N
34	Cavalier King Charles	78	F	Proencephalon and optic nerves	MRI (1,5T)	Y	N	295	N	N
35	Yorkshire Terrier	13	F	C1-C5 spinal cord	MRI (1,5T)	Y	N	1586	Y	N
36	Beauceron	12	M	T3-L3 spinal cord	MRI (1,5T)	Y	Y	656	Y	N
37	Crossbreed	84	F	Proencephalon	MRI (1,5T)	N	N	54	N	N
38	Poodle	132	F	Proencephalon	MRI (1,5T)	Y	N	105	N	N
39	Chihuahua	69	M	Brainstem	CT-SCAN	Y	Y	311	N	N
40	Crossbreed	18	F	Optic nerves	MRI (1,5T)	Y	Y	355	Y	N
41	English Bulldog	6	M	Optic nerves	MRI (1,5T)	Y	Y	94	N	N
42	Yorkshire Terrier	96	F	Optic nerves	MRI (1,5T)	Y	Y	411	Y	N
43	French Bulldog	54	M	Optic nerves	MRI (1,5T)	Y	Y	374	N	N
44	French Bulldog	22	M	Brainstem	MRI (1,5T)	Y	Y	121	N	N
45	French Bulldog	24	M	C1-C5 spinal cord	MRI (0,2T)	Y	Y	3216	N	N
46	Cavalier King Charles	30	F	Proencephalon and brainstem	MRI (1,5T)	Y	Y	166	N	N
47	French Bulldog	48	M	Proencephalon	MRI (1,5T)	Y	Y	49	N	N
48	Shetland	3	M	Proencephalon	MRI (1,5T)	Y	N	228	N	N
49	Maltese Bichon	72	F	Proencephalon	MRI (1,5T)	Y	Y	1192	N	N
50	Maltese Bichon	108	M	Optic nerves	MRI (1,5T)	Y	N	137	N	N
51	Australian Shepherd	59	F	T3-L3 spinal cord	MRI (1,5T)	Y	Y	60	N	N
52	French Bulldog	25	F	C1-C5 spinal cord	MRI (1,5T)	Y	N	151	N	N
53	Chihuahua	34	M	Proencephalon	MRI (1,5T)	Y	N	376	N	N
54	Yorkshire Terrier	78	M	L4-S2 spinal cord and optic nerves	MRI (1,5T)	Y	N	1136	N	N
55	Pinscher	58	F	Proencephalon and spinal cord	MRI (1,5T)	Y	Y	3	/	Y
56	French Bulldog	120	F	Brainstem	MRI (1,5T)	Y	Y	4	/	Y
57	Crossbreed	144	M	Proencephalon and brainstem	MRI (1,5T)	Y	Y	10	/	Y
58	Yorkshire Terrier	120	F	Proencephalon	MRI (0,2T)	Y	Y	3	/	Y
59	Yorkshire Terrier	110	M	Proencephalon	MRI (0,2T)	Y	Y	11	/	Y
60	Cairn Terrier	84	M	Proencephalon	MRI (1,5T)	Y	Y	5	/	Y
61	Boxer	67	M	Proencephalon and spinal cord	MRI (0,2T)	Y	Y	3	/	Y
62	Golden Retriever	116	F	Proencephalon	MRI (0,2T)	Y	Y	11	/	Y
